# Supplementary material for: Clade-Specific Sterol Metabolites in Dinoflagellate Endosymbionts Are Associated with Coral Bleaching in Response to Environmental Cues
Source: mSystems. 2020 Sep 29;5(5):e00765-20. doi: 10.1128/mSystems.00765-20 (PMC7527140; doi:10.1128/mSystems.00765-20)
Supplement: DATA SET S1 [file mSystems.00765-20-sd001.xlsx]

## Sheet: Supplemental Dataset 1
Supplemental File 1. List of proteins involved in the sterol biosynthetic pathway used to create the similarity heatmap shown in Figure S1. Abbreviations for species: Fk, F. kawagutii; Bm, B. minutum; Cg, C. goreaui; Sm, S. microadriaticum; Ex, Exaiptasia sp.; Ad, Acropora_digitifera.
Symbol	Gene name	Fk	E value	nr best hit	Bm	E value	nr best hit	Cg	E value	nr best hit	Sm	E value	nr best hit	Ad	E value	nr best hit	Ex	E value	nr best hit
HMGS	hydroxymethylglutaryl-CoA synthase	SymbF.scaffold123.21	3e-14	Y	symbB.v1.2.022250.t3	1e-46	Y	NF			Smic7161	1e-22	Y	aug_v2a.16012.t1	2e-101	Y	AIPGENE16143	7e-130	Y
HMGR	hydroxy-3-methylglutaryl coenzyme A reductase	NF			symbB.v1.2.001852.t1	2e-29	Y	SymbC1.scaffold1.937	1e-53	Y	Smic19082	9e-23	Y	aug_v2a.12579.t1	6e-168	Y	AIPGENE13015	3e-155	Y
MVK	mevalonate kinase	NF			NF			SymbC1.scaffold1037.64	1e-15	Y	NF			aug_v2a.11847.t1	8e-15	Y	AIPGENE814	1e-43	Y
PMK	phosphomevalonate kinase	NF			NF			NF			NF			NF			NF
PMD	mevalonate diphosphate decarboxylase	NF			NF			SymbC1.scaffold4.1273	6e-32	Y	NF			aug_v2a.03193.t1	1e-94	Y	AIPGENE18943	3e-56	Y
DXS	1-deoxy-D-xylulose 5-phosphate synthase 1	SymbF.scaffold1213.16	6e-13	Y	symbB.v1.2.023020.t1	6e-111	Y	SymbC1.scaffold20.130	0	Y	Smic31980	0	Y	aug_v2a.11916.t1	1e-08	Y	AIPGENE25415	6e-20	Y
DXR	1-deoxy-d-xylulose 5-phosphate reductoisomerase	SymbF.scaffold8.390	3e-15	Y	symbB.v1.2.019065.t1	2e-136	Y	SymbC1.scaffold8739.4	5e-91	Y	Smic29079	3e-103	Y	NF			NF
CMS	4-diphosphocytidyl-2C-methyl-D-erythritol synthase	SymbF.scaffold425.8	2e-68	Y	symbB.v1.2.028096.t1	2e-65	Y	SymbC1.scaffold2.404	3e-36	Y	Smic41341	6e-59	Y	aug_v2a.00794.t1	2e-26	Y	AIPGENE20710	7e-14	Y
CMK	4-(cytidine 5’-diphospho)-2-C-methyl-D-erythritol kinase	SymbF.scaffold18.94	2e-24	Y	symbB.v1.2.000957.t1	3e-70	Y	SymbC1.scaffold11.516	3e-31	Y	Smic34029	4e-72	Y	NF			NF
MDS	2C-methyl-D-erythritol 2,4-cyclodiphosphate synthase	SymbF.scaffold75.80	4e-25	Y	symbB.v1.2.012682.t1	2e-44	Y	SymbC1.scaffold4995.2	2e-45	Y	Smic26166	1e-19	Y	NF			NF
HDS	hydroxy-2-methyl-2-(E)-butenyl 4-diphosphate synthase	SymbF.scaffold8.249	9e-85	Y	symbB.v1.2.024904.t1	4e-153	Y	SymbC1.scaffold7.395	7e-42	Y	Smic17032	6e-165	Y	NF			NF
HDR	4-hydroxy-3-methylbut-2-en-1-yl diphosphate reductase	SymbF.scaffold3353.5	0.0008	N	symbB.v1.2.014646.t1	6e-21	Y	SymbC1.scaffold3351.1	1e-144	Y	Smic39690	4e-114	Y	NF			NF
IPI	isopentenyl diphosphate:dimethylallyl diphosphate isomerase	SymbF.scaffold270.159	1e-14	Y	symbB.v1.2.017867.t1	3e-11	Y	SymbC1.scaffold5601.6	3e-53	Y	Smic2051	7e-10	Y	aug_v2a.19815.t1	8e-48	Y	AIPGENE14502	2e-74	Y
GPS	geranyl diphosphate synthase	SymbF.scaffold3183.1	2e-32	Y	symbB.v1.2.008416.t1	3e-32	Y	SymbC1.scaffold4.377	1e-31	Y	Smic24889	4e-49	Y	aug_v2a.02457.t1	2e-29	Y	AIPGENE15774	3e-72	Y
FPS	farnesyl diphosphate synthase	SymbF.scaffold1024.6	3e-88	Y	symbB.v1.2.018339.t1	1e-41	Y	SymbC1.scaffold5972.2	2e-91	Y	Smic10130	6e-86	Y	aug_v2a.06098.t1	3e-56	Y	AIPGENE16087	2e-110	Y
GGPPS	geranylgeranyl pyrophosphate synthase	SymbF.scaffold3183.1	4e-15	Y	symbB.v1.2.008416.t1	3e-14	Y	SymbC1.scaffold1093.41	1e-55	Y	Smic24889	2e-21	Y	aug_v2a.02457.t1	1e-29	Y	AIPGENE15774	1e-19	Y
SQS	squalene synthase	SymbF.scaffold955.1	3e-43	Y	symbB.v1.2.017867.t1	9e-72	Y	SymbC1.scaffold5601.6	8e-70	Y	Smic2057	1e-15	Y	NF			NF
LAS	cycloartenol synthase	SymbF.scaffold2161.3	2e-179	Y	symbB.v1.2.027161.t1	0. 00	Y	SymbC1.scaffold1711.4	0	Y	Smic32857	0	Y	NF			NF
STRM	sterol methyltransferase	SymbF.scaffold4911.2	1e-53	Y	symbB.v1.2.040208.t1	3e-72	Y	SymbC1.scaffold202.6	2e-31	Y	Smic33985	1e-72	Y	aug_v2a.20960.t1	3e-05	N	AIPGENE24845	3e-08	N
SMT	sterol methyltransferase	NF			symbB.v1.2.020967.t1	3e-27	Y							aug_v2a.04806.t1	6e-05	N	AIPGENE27854	7e-08	N
CPI1	cyclopropyl isomerase	SymbF.scaffold1435.3	3e-06	Y	symbB.v1.2.008851.t1	1e-34		SymbC1.scaffold497.8	7e-14	Y	Smic2077	2e-13	Y	NF			NF
CYP51	lanosterol 14α-demethylase	SymbF.scaffold2412.3	4e-14	Y	symbB.v1.2.021020.t1	1e-101	Y	SymbC1.scaffold1894.2	2e-19	Y	Smic16125	2e-15	Y	NF			NF
FK	sterol C-14 reductase	SymbF.scaffold1177.1	2e-21	Y	symbB.v1.2.000104.t1	7e-28	Y	SymbC1.scaffold10689.1	1e-30		Smic21055	5e-29	Y	aug_v2a.22750.t1	2e-23	Y	AIPGENE6490	1e-67	Y
DWF7	delta7 sterol C-5 desaturation	SymbF.scaffold764.2	2e-06	Y	symbB.v1.2.014977.t1	4e-08	N	SymbC1.scaffold7599.2	2e-06	Y	Smic4820	3e-08	Y	NF			AIPGENE23673	4e-06	Y
DWF5	sterol delta7 reductase	SymbF.scaffold1177.1	3e-20	Y	symbB.v1.2.000104.t1	4e-26	Y	SymbC1.scaffold10689.1	9e-31	Y	Smic21055	3e-27	Y	aug_v2a.22750.t1	5e-11	Y	AIPGENE6490	3e-76	Y
DWF1	(24)-sterol reductase	SymbF.scaffold4001.1	3e-11	Y	symbB.v1.2.014846.t1	2e-26	Y	SymbC1.scaffold677.2	1e-79	Y	Smic32255	7e-77	Y	NF			AIPGENE15672	3e-119	Y
