# Supplementary material for: Clade-Specific Sterol Metabolites in Dinoflagellate Endosymbionts Are Associated with Coral Bleaching in Response to Environmental Cues
Source: mSystems. 2020 Sep 29;5(5):e00765-20. doi: 10.1128/mSystems.00765-20 (PMC7527140; doi:10.1128/mSystems.00765-20)
Supplement: DATA SET S2 [file mSystems.00765-20-sd002.xls]

## Sheet: High light
Supplementary file 2. Sterol dynamics in Breviolum minutum in response to high-light, high-temperature, and acidification stresses.
Sterols	Sterol profile (%)
	Ctrl (6h)	HL (6h)	Ctrl (24h)	HL (24h)	Ctrl (72h)	HL (72h)	Ctrl (120h)	HL (120h)
24-Nor-23-Demethylgorgosterol	0.83±0.10	0.84±0.10	0.92±0.08	1.01±0.05	1.06±0.15	1.01±0.13	1.11±0.05	1.51±0.21
Cholesterol	9.99±0.89	10.23±1.13	10.47±0.28	10.87±0.27	10.70±0.91	10.25±1.23	10.01±0.30	11.42±1.50
23,24-Demethylgorgosterol	0.61±0.04	0.59±0.03	0.65±0.05	0.66±0.02	0.80±0.14	0.72±0.07	0.84±0.06	1.12±0.17
Brassicasterol	3.07±0.22	3.08±0.25	3.04±0.06	3.19±0.10	3.31±0.25	2.91±0.42	3.38±0.03	3.36±0.32
4-Methylcholest-8(14)-enol	0.58±0.06	0.66±0.13	0.69±0.19	0.62±0.35	0.83±0.17	0.70±0.09	1.33±0.03	1.81±0.48
22-Dihydrobrassicasterol	5.49±0.40	5.32±0.30	4.82±0.12	4.70±0.16	4.40±0.15	4.21±0.42	4.10±0.08	4.15±0.29
24-Demethylgorgosterol	2.53±0.17	2.68±0.11	2.91±0.16	2.76±0.04	3.10±0.12	2.87±0.36	3.35±0.04	3.20±0.33
24-Demethyldinosterol	22.33±0.16	21.98±0.34	22.5±0.74	23.64±0.44	21.61±0.74	23.05±1.34	20.00±0.21	21.86±0.95*
4,24-Dimethylcholesta-7,22-dienol	0.66±0.04	0.74±0.12	0.73±0.15	0.63±0.26	1.07±0.19	0.95±0.11	1.81±0.06	2.44±0.49
4,24-Dimethylcholest-22-enol	0.45±0.02	0.48±0.05	0.57±0.30	0.62±0.33	0.51±0.09	0.47±0.05	0.85±0.01	1.23±0.46
23,24-Demethylcholesta-5,22-dienol	8.34±0.22	7.77±1.77	7.46±1.38	8.23±0.05	8.85±0.53	8.95±0.22	9.25±0.18	9.22±0.03
4,24-Dimenthylcholestanol	13.00±0.42	13.15±0.36	13.21±0.21	13.01±0.30	13.31±0.51	13.73±0.50	15.02±0.05	15.63±0.17*
Dinosterol	11.73±0.29	11.44±0.47	11.48±0.45	11.23±0.62	9.86±0.33	10.95±0.43*	8.76±0.12	9.25±0.63
Gorgsoterol	20.41±0.55	21.3±0.78	20.54±0.61	18.84±0.27*	20.61±1.54	22.14±0.97	20.14±0.32	19.74±0.88
Ctrl, controls; HL, high-light treatments

## Sheet: High temperture
Supplementary File 2. Sterol dynamics in Breviolum minutum in response to high-light, high-temperature, and acidification stresses.
Sterols	Sterol profile (%)
	Ctrl (6h)	HT (6h)	Ctrl (24h)	HT (24h)	Ctrl (72h)	HT (72h)	Ctrl (120h)	HT (120h)
24-Nor-23-Demethylgorgosterol	0.51±0.03	0.91±0.02	0.85±0.18	0.99±0.08	0.91±0.18	0.77±0.06	0.94±0.33	0.91±0.26
Cholesterol	8.81±1.64	9.94±0.30	8.93±1.80	8.59±0.53	8.93±1.29	7.29±1.67	7.68±1.70	8.30±1.00
23,24-Demethylgorgosterol	0.95±0.60	0.60±0.32	0.67±0.06	0.76±0.45	0.96±0.46	0.76±0.12	1.16±0.60	0.98±0.22
Brassicasterol	1.37±0.30	1.77±0.06	1.95±0.18	1.42±0.34	2.10±0.25	1.56±0.16*	2.31±0.50	1.72±0.26*
4-Methylcholest-8(14)-enol	0.13±0.06	0.11±0.06	0.11±0.04	0.09±0.03	0.13±0.02	0.01±0.00*	0.14±0.05	0.01±0.01*
22-Dihydrobrassicasterol	4.50±0.35	3.85±0.03	3.89±0.34	3.24±0.01	3.39±0.45	3.22±0.37	2.61±0.48	2.42±1.51
24-Demethylgorgosterol	1.17±0.15	1.65±0.40	1.57±0.58	1.69±0.07	0.94±0.86	1.75±0.70	1.27±1.20	1.86±0.20
24-Demethyldinosterol	22.28±2.80	23.72±0.83	21.88±2.38	23.91±2.05	20.47±3.29	24.53±3.87	22.88±3.18	23.04±5.47
4,24-Dimethylcholesta-7,22-dienol	0.07±0.02	0.11±0.01	0.14±0.01	0.14±0.06	0.13±0.11	0.01±0.01	0.10±0.03	0.02±0.01*
4,24-Dimethylcholest-22-enol	0.09±0.05	0.11±0.01	0.08±0.08	0.12±0.05	0.09±0.05	0.17±0.03	0.09±0.03	0.02±0.01*
23,24-Demethylcholesta-5,22-dienol	8.61±3.06	8.53±0.27	9.13±0.50	10.71±1.30	7.66±1.13	7.49±4.11	9.75±1.21	9.57±0.68
4,24-Dimenthylcholestanol	10.78±0.98	11.48±0.00	10.63±0.88	13.38±1.47	9.49±1.16	13.40±1.92*	10.28±1.07	8.79±2.82
Dinosterol	16.00±0.45	16.16±0.11	15.90±1.58	12.60±3.59	15.48±2.31	16.29±3.08	16.60±2.67	15.71±3.16
Gorgsoterol	25.10±3.43	21.12±2.40	24.26±2.62	23.32±0.66	27.38±4.56	25.23±3.12	24.17±3.29	26.93±6.14
Ctrl, controls; HT, high-temperature treatments

## Sheet: Acidification
Supplementary File 3. Sterol dynamics in Symbiodinium minutum in response to high-light, high-temperature, and acidification stresses.
Sterols	Sterol profile (%)
	Ctrl (6h)	AC (6h)	Ctrl (24h)	AC (24h)	Ctrl (72h)	AC (72h)	Ctrl (120h)	AC (120h)
24-Nor-23-Demethylgorgosterol	0.78±0.09	0.87±0.13	0.85±0.16	0.85±0.02	1.17±0.04	0.92±0.07*	1.19±0.06	0.97±0.08*
Cholesterol	9.14±1.04	9.89±0.79	9.30±1.06	9.81±0.52	10.93±0.63	10.45±1.60	9.36±0.32	9.54±0.66
23,24-Demethylgorgosterol	0.79±0.07	0.89±0.09	0.79±0.10	1.00±0.00	1.09±0.06	1.15±0.10	1.08±0.04	1.10±0.08
Brassicasterol	2.00±0.22	2.11±0.17	2.76±0.18	2.24±0.03*	3.53±0.28	2.42±0.25*	3.51±0.17	2.16±0.27*
4-Methylcholest-8(14)-enol	0.39±0.05	0.30±0.04	0.79±0.15	0.34±0.08*	0.72±0.10	0.38±0.03*	1.06±0.09	0.35±0.06*
22-Dihydrobrassicasterol	4.08±0.29	4.30±0.23	4.34±0.33	4.33±0.14	4.61±0.16	4.64±0.47	4.44±0.11	3.97±0.38
24-Demethylgorgosterol	1.67±0.08	1.70±0.06	1.95±0.19	1.88±0.03	2.79±0.26	2.18±0.29*	2.73±0.11	1.84±0.11*
24-Demethyldinosterol	23.90±1.22	23.95±0.84	20.87±0.64	21.59±0.06	18.16±1.19	22.69±1.51*	19.83±0.43	21.96±1.33*
4,24-Dimethylcholesta-7,22-dienol	0.53±0.05	0.40±0.04*	1.11±0.20	0.51±0.09*	1.07±0.12	0.49±0.14*	1.65±0.16	0.55±0.10*
4,24-Dimethylcholest-22-enol	0.28±0.03	0.23±0.02*	0.49±0.06	0.23±0.07*	0.52±0.05	0.35±0.02*	0.86±0.09	0.31±0.04*
23,24-Demethylcholesta-5,22-dienol	9.19±0.03	8.27±1.94	9.15±0.27	9.19±0.62	10.00±0.16	8.20±3.66	8.17±1.94	9.78±0.30
4,24-Dimenthylcholestanol	12.55±0.51	12.47±0.42	11.91±0.99	11.70±0.58	10.92±0.48	11.78±0.91	13.21±0.57	11.25±0.64*
Dinosterol	18.50±0.89	18.45±0.73	15.29±0.85	15.83±0.59	11.61±0.96	17.44±1.40*	12.61±0.28	17.00±1.00*
Gorgsoterol	22.32±1.04	21.65±0.65	20.20±1.10	21.48±1.25	22.88±1.09	19.60±4.02	20.32±0.58	22.44±1.26
Ctrl, controls; AC, acidification treatments
